# Supplementary material for: Molecular consequences of mitochondrial replacement may be masked from organismal traits in Tigriopus californicus
Source: PLoS One. 2025 Oct 24;20(10):e0335181. doi: 10.1371/journal.pone.0335181 (PMC12551816; doi:10.1371/journal.pone.0335181)
Supplement: S1 File — (XLSX) [file pone.0335181.s002.xlsx]

## Sheet: Surv
name	sex	time	status	cross	family
BD11.10	0	16	1	BD	11
BD11.11	0	16	1	BD	11
BD18.04	1	16	1	BD	18
BD32.09	0	16	1	BD	32
BD32.23	0	16	1	BD	32
BD34.03	0	16	1	BD	34
BD34.09	0	16	1	BD	34
BD34.20	0	16	1	BD	34
BD34.22	1	16	1	BD	34
BD35.06	0	16	1	BD	35
BD35.13	0	16	1	BD	35
BD40.23	1	16	1	BD	40
BD43.16	0	16	1	BD	43
BD44.17	0	16	1	BD	44
BD45.11	0	16	1	BD	45
BD45.12	0	16	1	BD	45
BD45.20	0	16	1	BD	45
DB07.01	0	16	1	DB	7
DB07.02	0	16	1	DB	7
DB07.05	0	16	1	DB	7
DB07.09	0	16	1	DB	7
DB33.09	1	16	1	DB	33
DB33.24	1	16	1	DB	33
DB35.02	1	16	1	DB	35
DB38.10	0	16	1	DB	38
DB40.06	1	16	1	DB	40
DB40.22	0	16	1	DB	40
DB42.19	0	16	1	DB	42
DB44.08	1	16	1	DB	44
DB44.23	1	16	1	DB	44
LDB30.01	0	16	1	LDB	30
LDB30.15	0	16	1	LDB	30
LDB32.15	0	16	1	LDB	32
LDB32.23	0	16	1	LDB	32
LDB32.27	1	16	1	LDB	32
LDB32.32	1	16	1	LDB	32
LDB36.26	1	16	1	LDB	36
LDB39.01	0	16	1	LDB	39
LDB39.04	1	16	1	LDB	39
LDB39.21	0	16	1	LDB	39
LDB39.35	1	16	1	LDB	39
LDB39.36	1	16	1	LDB	39
BD16.06	0	17	1	BD	16
BD16.07	0	17	1	BD	16
BD16.19	1	17	1	BD	16
BD23.02	0	17	1	BD	23
DB01.17	0	17	1	DB	1
DB01.24	1	17	1	DB	1
DB13.07	0	17	1	DB	13
DB14.02	0	17	1	DB	14
DB14.03	0	17	1	DB	14
DB14.09	0	17	1	DB	14
DB14.20	0	17	1	DB	14
DB14.23	0	17	1	DB	14
DB15.23	0	17	1	DB	15
DB16.03	0	17	1	DB	16
DB16.04	0	17	1	DB	16
DB16.08	0	17	1	DB	16
DB16.11	0	17	1	DB	16
DB16.18	1	17	1	DB	16
DB30.21	0	17	1	DB	30
DB30.23	0	17	1	DB	30
LDB16.08	0	17	1	LDB	16
LDB16.09	0	17	1	LDB	16
LDB16.17	0	17	1	LDB	16
LDB26.06	0	17	1	LDB	26
LDB28.10	0	17	1	LDB	28
LDB28.13	0	17	1	LDB	28
LDB28.22	1	17	1	LDB	28
BD11.17	0	18	1	BD	11
BD13.04	0	18	1	BD	13
BD13.08	0	18	1	BD	13
BD13.09	1	18	1	BD	13
BD32.17	1	18	1	BD	32
BD34.05	0	18	1	BD	34
BD40.06	1	18	1	BD	40
BD40.22	0	18	1	BD	40
BD40.24	0	18	1	BD	40
BD44.20	0	18	1	BD	44
BD45.23	0	18	1	BD	45
DB23.08	0	18	1	DB	23
DB28.05	1	18	1	DB	28
DB38.02	0	18	1	DB	38
DB38.19	0	18	1	DB	38
DB41.07	0	18	1	DB	41
LDB42.09	1	18	1	LDB	42
BD16.15	0	19	1	BD	16
BD16.22	0	19	1	BD	16
BD17.21	0	19	1	BD	17
BD29.10	1	19	1	BD	29
BD29.17	0	19	1	BD	29
DB16.16	1	19	1	DB	16
DB16.19	0	19	1	DB	16
LDB16.14	0	19	1	LDB	16
LDB27.05	1	19	1	LDB	27
BD20.01	1	21	1	BD	20
BD29.05	1	21	1	BD	29
BD29.13	1	21	1	BD	29
BD34.10	0	21	1	BD	34
BD35.15	1	21	1	BD	35
BD43.09	0	21	1	BD	43
BD45.16	0	21	1	BD	45
DB13.01	0	21	1	DB	13
DB13.02	0	21	1	DB	13
DB13.19	0	21	1	DB	13
DB19.05	0	21	1	DB	19
DB23.03	0	21	1	DB	23
DB23.05	0	21	1	DB	23
DB23.10	0	21	1	DB	23
DB23.21	0	21	1	DB	23
DB30.16	0	21	1	DB	30
DB32.07	0	21	1	DB	32
DB33.08	0	21	1	DB	33
DB33.14	0	21	1	DB	33
DB35.05	1	21	1	DB	35
DB35.08	1	21	1	DB	35
DB40.10	0	21	1	DB	40
DB40.17	0	21	1	DB	40
DB41.02	0	21	1	DB	41
DB41.22	0	21	1	DB	41
DB42.11	0	21	1	DB	42
DB42.21	0	21	1	DB	42
LDB21.06	0	21	1	LDB	21
LDB28.11	1	21	1	LDB	28
LDB28.20	0	21	1	LDB	28
LDB30.12	1	21	1	LDB	30
LDB39.20	0	21	1	LDB	39
LDB39.34	0	21	1	LDB	39
LDB43.29	0	21	1	LDB	43
LDB43.57	0	21	1	LDB	43
BD11.15	0	23	1	BD	11
BD20.04	1	23	1	BD	20
BD29.03	1	23	1	BD	29
BD29.16	0	23	1	BD	29
BD32.19	0	23	1	BD	32
BD34.15	0	23	1	BD	34
BD34.16	0	23	1	BD	34
BD40.10	1	23	1	BD	40
BD40.13	0	23	1	BD	40
BD40.17	1	23	1	BD	40
BD45.21	0	23	1	BD	45
DB18.01	0	23	1	DB	18
DB18.08	1	23	1	DB	18
DB33.04	0	23	1	DB	33
DB35.12	1	23	1	DB	35
DB41.20	1	23	1	DB	41
LDB30.08	0	23	1	LDB	30
LDB36.33	0	23	1	LDB	36
LDB36.69	1	23	1	LDB	36
LDB39.14	0	23	1	LDB	39
LDB42.06	1	23	1	LDB	42
BD16.11	0	24	1	BD	16
BD30.01	0	24	1	BD	30
DB01.15	0	24	1	DB	1
DB13.05	1	24	1	DB	13
DB13.08	1	24	1	DB	13
DB13.09	1	24	1	DB	13
DB13.12	1	24	1	DB	13
DB13.15	0	24	1	DB	13
DB13.21	1	24	1	DB	13
DB13.24	0	24	1	DB	13
DB15.07	0	24	1	DB	15
DB16.01	0	24	1	DB	16
DB16.07	0	24	1	DB	16
DB16.09	0	24	1	DB	16
DB19.11	1	24	1	DB	19
DB26.01	0	24	1	DB	26
DB26.02	1	24	1	DB	26
DB27.17	0	24	1	DB	27
DB30.06	0	24	1	DB	30
DB30.07	0	24	1	DB	30
LDB16.19	0	24	1	LDB	16
LDB21.13	0	24	1	LDB	21
LDB28.12	1	24	1	LDB	28
BD32.20	0	25	1	BD	32
BD34.04	0	25	1	BD	34
BD34.13	0	25	1	BD	34
DB23.01	0	25	1	DB	23
DB32.06	1	25	1	DB	32
DB32.18	1	25	1	DB	32
DB32.21	1	25	1	DB	32
DB33.07	0	25	1	DB	33
DB40.15	1	25	1	DB	40
DB40.21	0	25	1	DB	40
DB41.04	0	25	1	DB	41
DB42.10	0	25	1	DB	42
DB42.22	0	25	1	DB	42
LDB39.40	0	25	1	LDB	39
LDB39.63	0	25	1	LDB	39
BD16.12	1	26	1	BD	16
BD23.09	0	26	1	BD	23
BD23.10	0	26	1	BD	23
BD23.16	0	26	1	BD	23
BD29.06	0	26	1	BD	29
BD29.12	0	26	1	BD	29
DB13.14	0	26	1	DB	13
DB14.08	1	26	1	DB	14
DB14.13	0	26	1	DB	14
DB16.05	0	26	1	DB	16
DB16.06	0	26	1	DB	16
LDB16.15	0	26	1	LDB	16
LDB21.01	1	26	1	LDB	21
LDB26.14	0	26	1	LDB	26
LDB36.54	1	26	1	LDB	36
BD13.12	0	28	1	BD	13
BD14.03	0	28	1	BD	14
BD14.04	0	28	1	BD	14
BD14.08	0	28	1	BD	14
BD18.18	1	28	1	BD	18
BD32.11	0	28	1	BD	32
BD34.07	0	28	1	BD	34
BD34.18	1	28	1	BD	34
BD35.10	1	28	1	BD	35
BD40.11	0	28	1	BD	40
BD40.19	1	28	1	BD	40
BD45.19	0	28	1	BD	45
DB10.07	0	28	1	DB	10
DB13.06	1	28	1	DB	13
DB13.11	0	28	1	DB	13
DB13.13	0	28	1	DB	13
DB13.22	1	28	1	DB	13
DB13.23	0	28	1	DB	13
DB14.07	0	28	1	DB	14
DB40.23	0	28	1	DB	40
DB41.16	0	28	1	DB	41
LDB28.03	1	28	1	LDB	28
LDB36.05	0	28	1	LDB	36
LDB36.18	1	28	1	LDB	36
LDB36.55	0	28	1	LDB	36
LDB38.07	0	28	1	LDB	38
LDB39.03	1	28	1	LDB	39
LDB39.12	1	28	1	LDB	39
DB40.04	0	30	1	DB	40
LDB12.13	0	30	1	LDB	12
LDB30.10	0	30	1	LDB	30
LDB31.37	0	30	1	LDB	31
LDB32.11	0	30	1	LDB	32
BD14.09	1	31	1	BD	14
BD17.02	1	31	1	BD	17
BD17.20	0	31	1	BD	17
DB14.17	0	31	1	DB	14
DB19.24	0	31	1	DB	19
LDB16.02	0	31	1	LDB	16
LDB16.04	0	31	1	LDB	16
LDB21.45	1	31	1	LDB	21
LDB26.07	1	31	1	LDB	26
LDB27.13	0	31	1	LDB	27
LDB28.16	1	31	1	LDB	28
BD13.05	0	32	1	BD	13
BD18.10	1	32	1	BD	18
BD18.21	1	32	1	BD	18
BD32.21	0	32	1	BD	32
DB12.18	1	32	1	DB	12
DB41.06	0	32	1	DB	41
LDB30.05	0	32	1	LDB	30
LDB32.07	0	32	1	LDB	32
LDB33.01	1	32	1	LDB	33
LDB39.28	1	32	1	LDB	39
BD16.09	0	33	1	BD	16
BD17.04	0	33	1	BD	17
BD17.06	0	33	1	BD	17
BD17.08	0	33	1	BD	17
BD17.11	0	33	1	BD	17
BD17.18	0	33	1	BD	17
BD23.24	0	33	1	BD	23
DB16.13	1	33	1	DB	16
DB16.22	0	33	1	DB	16
DB18.19	0	33	1	DB	18
DB26.10	1	33	1	DB	26
LDB16.01	0	33	1	LDB	16
LDB27.10	1	33	1	LDB	27
LDB28.18	1	33	1	LDB	28
LDB43.09	0	33	1	LDB	43
BD16.20	0	35	1	BD	16
BD17.23	1	35	1	BD	17
BD17.24	0	35	1	BD	17
BD18.01	0	35	1	BD	18
BD18.07	0	35	1	BD	18
BD29.14	0	35	1	BD	29
BD30.15	0	35	1	BD	30
BD32.06	1	35	1	BD	32
BD35.04	0	35	1	BD	35
BD35.07	1	35	1	BD	35
BD43.12	0	35	1	BD	43
BD45.22	0	35	1	BD	45
DB11.16	0	35	1	DB	11
DB14.16	0	35	1	DB	14
DB27.16	0	35	1	DB	27
DB33.06	1	35	1	DB	33
DB33.22	1	35	1	DB	33
DB38.06	0	35	1	DB	38
DB38.22	0	35	1	DB	38
DB41.18	0	35	1	DB	41
DB41.24	0	35	1	DB	41
DB42.03	0	35	1	DB	42
DB42.15	0	35	1	DB	42
LDB26.04	1	35	1	LDB	26
LDB27.01	0	35	1	LDB	27
LDB32.17	0	35	1	LDB	32
LDB42.12	0	35	1	LDB	42
LDB43.14	0	35	1	LDB	43
BD08.08	0	37	1	BD	8
BD12.19	1	37	1	BD	12
BD13.16	0	37	1	BD	13
BD18.12	0	37	1	BD	18
BD32.15	0	37	1	BD	32
BD35.14	0	37	1	BD	35
BD44.14	1	37	1	BD	44
DB11.05	1	37	1	DB	11
DB29.11	1	37	1	DB	29
DB32.14	0	37	1	DB	32
DB32.22	1	37	1	DB	32
DB33.16	0	37	1	DB	33
DB33.21	1	37	1	DB	33
DB33.23	0	37	1	DB	33
DB42.06	1	37	1	DB	42
LDB30.03	0	37	1	LDB	30
LDB33.12	0	37	1	LDB	33
LDB36.52	1	37	1	LDB	36
LDB38.03	0	37	1	LDB	38
LDB39.39	0	37	1	LDB	39
LDB42.01	0	37	1	LDB	42
BD14.11	0	38	1	BD	14
BD17.14	0	38	1	BD	17
BD23.06	0	38	1	BD	23
BD30.16	0	38	1	BD	30
BD30.17	1	38	1	BD	30
DB01.11	0	38	1	DB	1
DB01.20	0	38	1	DB	1
DB01.21	0	38	1	DB	1
DB10.01	0	38	1	DB	10
DB10.11	1	38	1	DB	10
DB14.01	0	38	1	DB	14
DB14.06	0	38	1	DB	14
DB16.23	0	38	1	DB	16
LDB16.20	0	38	1	LDB	16
LDB26.13	1	38	1	LDB	26
LDB27.04	0	38	1	LDB	27
LDB27.11	0	38	1	LDB	27
LDB27.15	0	38	1	LDB	27
LDB27.17	0	38	1	LDB	27
LDB27.20	0	38	1	LDB	27
BD11.05	0	39	1	BD	11
BD13.11	0	39	1	BD	13
BD18.15	0	39	1	BD	18
BD18.20	0	39	1	BD	18
BD35.16	0	39	1	BD	35
BD40.15	1	39	1	BD	40
BD43.04	0	39	1	BD	43
BD45.24	0	39	1	BD	45
DB32.16	1	39	1	DB	32
DB38.01	0	39	1	DB	38
DB38.11	0	39	1	DB	38
DB41.03	1	39	1	DB	41
DB41.05	0	39	1	DB	41
DB41.08	0	39	1	DB	41
DB44.03	0	39	1	DB	44
DB44.09	0	39	1	DB	44
DB44.16	0	39	1	DB	44
LDB32.08	0	39	1	LDB	32
LDB33.14	0	39	1	LDB	33
LDB39.43	0	39	1	LDB	39
BD17.01	1	40	1	BD	17
BD17.05	1	40	1	BD	17
BD23.07	0	40	1	BD	23
DB10.19	0	40	1	DB	10
DB13.03	1	40	1	DB	13
LDB21.39	0	40	1	LDB	21
LDB27.07	0	40	1	LDB	27
LDB27.09	0	40	1	LDB	27
LDB31.34	0	40	1	LDB	31
LDB31.40	0	40	1	LDB	31
LDB36.29	1	40	1	LDB	36
LDB43.19	0	40	1	LDB	43
BD12.01	0	42	1	BD	12
BD12.18	1	42	1	BD	12
BD12.24	0	42	1	BD	12
BD13.20	0	42	1	BD	13
BD16.04	1	42	1	BD	16
BD17.03	1	42	1	BD	17
BD17.13	1	42	1	BD	17
BD17.17	1	42	1	BD	17
BD20.02	1	42	1	BD	20
BD23.17	1	42	1	BD	23
BD32.01	0	42	1	BD	32
BD34.19	0	42	1	BD	34
BD43.05	1	42	1	BD	43
BD43.22	0	42	1	BD	43
BD44.15	0	42	1	BD	44
DB01.16	1	42	1	DB	1
DB01.19	0	42	1	DB	1
DB10.15	1	42	1	DB	10
DB11.24	0	42	1	DB	11
DB12.16	1	42	1	DB	12
DB14.05	0	42	1	DB	14
DB14.10	0	42	1	DB	14
DB19.04	0	42	1	DB	19
DB19.12	0	42	1	DB	19
DB20.03	1	42	1	DB	20
DB32.11	0	42	1	DB	32
DB33.10	1	42	1	DB	33
DB40.19	1	42	1	DB	40
DB41.01	1	42	1	DB	41
DB41.11	0	42	1	DB	41
DB41.14	0	42	1	DB	41
DB41.21	0	42	1	DB	41
DB42.17	0	42	1	DB	42
DB44.14	1	42	1	DB	44
LDB21.23	0	42	1	LDB	21
LDB21.46	1	42	1	LDB	21
LDB30.42	1	42	1	LDB	30
LDB31.26	0	42	1	LDB	31
LDB31.32	0	42	1	LDB	31
LDB31.39	0	42	1	LDB	31
LDB33.11	1	42	1	LDB	33
LDB39.15	0	42	1	LDB	39
LDB39.27	1	42	1	LDB	39
LDB39.54	1	42	1	LDB	39
BD07.20	0	44	1	BD	7
BD08.24	0	44	1	BD	8
BD13.06	0	44	1	BD	13
BD13.18	1	44	1	BD	13
BD18.13	1	44	1	BD	18
BD32.05	0	44	1	BD	32
BD34.01	1	44	1	BD	34
BD40.05	1	44	1	BD	40
BD43.07	0	44	1	BD	43
BD45.14	1	44	1	BD	45
DB12.01	0	44	1	DB	12
DB12.10	1	44	1	DB	12
DB12.11	0	44	1	DB	12
DB12.13	0	44	1	DB	12
DB12.20	0	44	1	DB	12
DB18.02	1	44	1	DB	18
DB20.14	0	44	1	DB	20
DB28.02	0	44	1	DB	28
DB32.08	0	44	1	DB	32
DB32.13	0	44	1	DB	32
DB38.16	0	44	1	DB	38
DB41.23	0	44	1	DB	41
LDB30.06	0	44	1	LDB	30
LDB30.22	0	44	1	LDB	30
LDB30.30	0	44	1	LDB	30
LDB31.35	0	44	1	LDB	31
LDB31.42	0	44	1	LDB	31
LDB33.13	1	44	1	LDB	33
LDB36.01	0	44	1	LDB	36
LDB36.12	0	44	1	LDB	36
LDB38.08	0	44	1	LDB	38
LDB38.14	0	44	1	LDB	38
LDB39.59	0	44	1	LDB	39
LDB43.10	0	44	1	LDB	43
LDB43.13	0	44	1	LDB	43
LDB43.17	1	44	1	LDB	43
LDB43.23	0	44	1	LDB	43
LDB43.31	0	44	1	LDB	43
BD17.12	0	45	1	BD	17
BD23.03	1	45	1	BD	23
BD23.14	0	45	1	BD	23
BD30.09	0	45	1	BD	30
DB01.22	1	45	1	DB	1
DB14.12	0	45	1	DB	14
DB14.21	0	45	1	DB	14
DB19.14	1	45	1	DB	19
DB26.14	1	45	1	DB	26
LDB16.21	0	45	1	LDB	16
LDB21.07	1	45	1	LDB	21
LDB21.24	0	45	1	LDB	21
BD07.13	0	46	1	BD	7
BD08.10	0	46	1	BD	8
BD08.16	1	46	1	BD	8
BD18.14	0	46	1	BD	18
BD34.12	0	46	1	BD	34
BD40.18	0	46	1	BD	40
DB11.04	1	46	1	DB	11
DB11.21	0	46	1	DB	11
DB12.02	0	46	1	DB	12
DB23.16	0	46	1	DB	23
DB35.11	1	46	1	DB	35
DB40.01	0	46	1	DB	40
DB42.16	0	46	1	DB	42
DB44.17	0	46	1	DB	44
LDB12.12	0	46	1	LDB	12
LDB30.27	0	46	1	LDB	30
LDB32.03	0	46	1	LDB	32
LDB32.25	0	46	1	LDB	32
LDB39.08	0	46	1	LDB	39
LDB39.11	0	46	1	LDB	39
LDB39.38	0	46	1	LDB	39
LDB39.46	1	46	1	LDB	39
LDB39.65	0	46	1	LDB	39
BD14.01	0	47	1	BD	14
BD14.13	0	47	1	BD	14
BD16.02	0	47	1	BD	16
BD17.16	1	47	1	BD	17
BD23.21	0	47	1	BD	23
BD29.11	0	47	1	BD	29
BD30.08	0	47	1	BD	30
BD30.22	1	47	1	BD	30
DB10.17	1	47	1	DB	10
DB10.18	0	47	1	DB	10
DB15.04	0	47	1	DB	15
DB16.14	1	47	1	DB	16
DB19.23	0	47	1	DB	19
DB26.22	1	47	1	DB	26
DB27.22	0	47	1	DB	27
DB30.09	0	47	1	DB	30
LDB16.24	0	47	1	LDB	16
LDB21.05	0	47	1	LDB	21
LDB26.05	0	47	1	LDB	26
LDB27.18	1	47	1	LDB	27
LDB27.21	0	47	1	LDB	27
LDB28.04	0	47	1	LDB	28
LDB31.12	0	47	1	LDB	31
LDB36.42	0	47	1	LDB	36
LDB36.43	0	47	1	LDB	36
LDB36.66	1	47	1	LDB	36
LDB38.09	0	47	1	LDB	38
LDB38.19	0	47	1	LDB	38
LDB38.24	0	47	1	LDB	38
LDB43.01	0	47	1	LDB	43
LDB43.11	1	47	1	LDB	43
LDB43.54	1	47	1	LDB	43
BD07.04	1	49	0	BD	7
BD07.08	0	49	0	BD	7
BD07.09	1	49	0	BD	7
BD07.10	0	49	0	BD	7
BD07.14	1	49	0	BD	7
BD07.15	0	49	0	BD	7
BD07.16	1	49	0	BD	7
BD07.19	0	49	0	BD	7
BD08.02	0	49	0	BD	8
BD08.03	0	49	0	BD	8
BD08.04	1	49	0	BD	8
BD08.05	0	49	1	BD	8
BD08.06	1	49	0	BD	8
BD08.07	1	49	0	BD	8
BD08.09	1	49	0	BD	8
BD08.11	0	49	0	BD	8
BD08.12	1	49	0	BD	8
BD08.14	0	49	1	BD	8
BD08.17	0	49	0	BD	8
BD08.19	0	49	0	BD	8
BD12.06	1	49	0	BD	12
BD12.07	0	49	1	BD	12
BD12.08	0	49	0	BD	12
BD12.12	1	49	0	BD	12
BD12.13	0	49	0	BD	12
BD12.14	0	49	0	BD	12
BD12.23	1	49	0	BD	12
BD13.07	1	49	0	BD	13
BD13.10	1	49	1	BD	13
BD13.13	0	49	0	BD	13
BD13.17	0	49	0	BD	13
BD13.21	1	49	0	BD	13
BD16.01	0	49	0	BD	16
BD16.05	1	49	1	BD	16
BD16.08	0	49	0	BD	16
BD16.10	1	49	0	BD	16
BD16.13	0	49	1	BD	16
BD16.16	0	49	0	BD	16
BD16.21	1	49	0	BD	16
BD16.23	1	49	0	BD	16
BD17.07	0	49	1	BD	17
BD18.05	1	49	0	BD	18
BD18.09	0	49	0	BD	18
BD18.16	0	49	0	BD	18
BD18.24	1	49	0	BD	18
BD23.05	0	49	0	BD	23
BD23.11	0	49	0	BD	23
BD23.12	0	49	1	BD	23
BD23.15	1	49	0	BD	23
BD23.18	0	49	0	BD	23
BD23.19	1	49	0	BD	23
BD23.23	1	49	0	BD	23
BD30.02	1	49	0	BD	30
BD30.03	0	49	0	BD	30
BD30.07	1	49	0	BD	30
BD30.11	0	49	0	BD	30
BD30.12	0	49	0	BD	30
BD30.21	1	49	0	BD	30
BD32.08	0	49	0	BD	32
BD32.10	0	49	0	BD	32
BD32.12	1	49	0	BD	32
BD32.13	1	49	0	BD	32
BD32.18	0	49	0	BD	32
BD32.22	0	49	1	BD	32
BD32.24	1	49	0	BD	32
BD34.06	1	49	0	BD	34
BD34.14	0	49	0	BD	34
BD35.02	0	49	1	BD	35
BD35.03	0	49	0	BD	35
BD35.05	0	49	0	BD	35
BD35.08	1	49	0	BD	35
BD35.09	0	49	1	BD	35
BD35.11	0	49	0	BD	35
BD35.12	1	49	0	BD	35
BD40.02	0	49	0	BD	40
BD40.07	0	49	1	BD	40
BD40.08	0	49	0	BD	40
BD40.09	1	49	1	BD	40
BD40.12	0	49	0	BD	40
BD40.14	1	49	0	BD	40
BD40.16	1	49	0	BD	40
BD40.20	1	49	0	BD	40
BD41.01	1	49	0	BD	41
BD41.02	1	49	1	BD	41
BD43.02	0	49	1	BD	43
BD43.14	0	49	0	BD	43
BD43.15	1	49	0	BD	43
BD43.18	0	49	1	BD	43
BD43.19	1	49	0	BD	43
BD43.20	0	49	1	BD	43
BD43.24	0	49	0	BD	43
BD44.01	1	49	1	BD	44
BD44.02	1	49	0	BD	44
BD44.03	1	49	0	BD	44
BD44.04	0	49	0	BD	44
BD44.08	1	49	0	BD	44
BD44.09	0	49	0	BD	44
BD44.10	0	49	0	BD	44
BD44.18	0	49	0	BD	44
BD44.21	1	49	0	BD	44
BD45.03	0	49	1	BD	45
BD45.06	0	49	1	BD	45
BD45.13	0	49	1	BD	45
BD45.15	1	49	0	BD	45
BD45.17	0	49	0	BD	45
DB10.22	1	49	1	DB	10
DB11.07	1	49	0	DB	11
DB11.08	1	49	0	DB	11
DB11.09	0	49	0	DB	11
DB11.11	0	49	0	DB	11
DB11.13	0	49	0	DB	11
DB11.14	1	49	0	DB	11
DB11.15	1	49	1	DB	11
DB12.06	1	49	1	DB	12
DB12.17	0	49	1	DB	12
DB18.22	0	49	1	DB	18
DB19.02	0	49	0	DB	19
DB19.03	0	49	0	DB	19
DB19.06	1	49	1	DB	19
DB19.07	1	49	0	DB	19
DB19.08	0	49	0	DB	19
DB19.13	1	49	1	DB	19
DB19.15	0	49	1	DB	19
DB19.16	1	49	0	DB	19
DB19.17	1	49	1	DB	19
DB19.18	1	49	1	DB	19
DB19.19	1	49	1	DB	19
DB19.20	1	49	0	DB	19
DB20.01	0	49	0	DB	20
DB20.07	1	49	0	DB	20
DB20.09	1	49	0	DB	20
DB20.10	1	49	0	DB	20
DB20.11	0	49	0	DB	20
DB20.16	0	49	0	DB	20
DB26.03	1	49	0	DB	26
DB26.05	1	49	0	DB	26
DB26.06	1	49	1	DB	26
DB26.07	0	49	0	DB	26
DB26.08	0	49	0	DB	26
DB26.09	0	49	1	DB	26
DB26.11	1	49	0	DB	26
DB26.13	0	49	0	DB	26
DB26.15	0	49	1	DB	26
DB26.23	0	49	1	DB	26
DB29.02	0	49	0	DB	29
DB29.04	1	49	1	DB	29
DB29.05	0	49	0	DB	29
DB29.06	1	49	0	DB	29
DB29.07	0	49	0	DB	29
DB29.09	1	49	0	DB	29
DB30.01	1	49	0	DB	30
DB30.02	0	49	0	DB	30
DB30.03	0	49	0	DB	30
DB30.08	0	49	0	DB	30
DB30.10	1	49	0	DB	30
DB30.15	1	49	0	DB	30
DB30.17	1	49	1	DB	30
DB32.02	1	49	0	DB	32
DB32.05	1	49	0	DB	32
DB32.09	0	49	0	DB	32
DB32.10	0	49	0	DB	32
DB32.15	0	49	0	DB	32
DB32.17	1	49	0	DB	32
DB32.20	0	49	0	DB	32
DB32.23	1	49	0	DB	32
DB33.01	0	49	1	DB	33
DB33.02	0	49	0	DB	33
DB33.13	1	49	0	DB	33
DB33.15	0	49	0	DB	33
DB33.17	0	49	0	DB	33
DB33.18	1	49	0	DB	33
DB33.19	1	49	1	DB	33
DB33.20	1	49	0	DB	33
DB35.01	1	49	0	DB	35
DB35.03	1	49	1	DB	35
DB35.04	0	49	0	DB	35
DB35.06	1	49	0	DB	35
DB35.07	1	49	0	DB	35
DB35.09	0	49	0	DB	35
DB35.10	0	49	0	DB	35
DB38.07	1	49	0	DB	38
DB38.08	0	49	0	DB	38
DB38.09	0	49	0	DB	38
DB38.13	1	49	0	DB	38
DB38.14	0	49	0	DB	38
DB38.15	0	49	1	DB	38
DB38.18	1	49	0	DB	38
DB38.20	0	49	1	DB	38
DB38.21	0	49	1	DB	38
DB40.02	0	49	1	DB	40
DB40.07	1	49	0	DB	40
DB40.08	0	49	0	DB	40
DB40.13	1	49	0	DB	40
DB40.14	0	49	0	DB	40
DB40.18	0	49	0	DB	40
DB40.20	1	49	0	DB	40
DB41.12	1	49	0	DB	41
DB41.15	1	49	0	DB	41
DB41.17	0	49	0	DB	41
DB41.19	0	49	0	DB	41
DB42.05	0	49	0	DB	42
DB42.12	0	49	0	DB	42
DB42.18	1	49	0	DB	42
DB42.20	0	49	0	DB	42
DB42.23	1	49	0	DB	42
DB42.24	1	49	0	DB	42
DB44.06	0	49	0	DB	44
DB44.10	1	49	0	DB	44
DB44.11	0	49	0	DB	44
DB44.12	1	49	0	DB	44
DB44.18	1	49	0	DB	44
DB44.22	0	49	0	DB	44
LDB12.19	0	49	1	LDB	12
LDB16.05	1	49	0	LDB	16
LDB16.06	0	49	0	LDB	16
LDB16.07	1	49	0	LDB	16
LDB16.11	0	49	0	LDB	16
LDB16.13	1	49	0	LDB	16
LDB16.16	0	49	0	LDB	16
LDB21.20	0	49	1	LDB	21
LDB21.38	0	49	1	LDB	21
LDB21.41	0	49	1	LDB	21
LDB27.02	0	49	1	LDB	27
LDB27.08	0	49	1	LDB	27
LDB28.01	1	49	0	LDB	28
LDB28.02	0	49	0	LDB	28
LDB28.06	1	49	0	LDB	28
LDB28.17	1	49	0	LDB	28
LDB28.21	0	49	0	LDB	28
LDB28.23	0	49	0	LDB	28
LDB30.19	1	49	0	LDB	30
LDB30.23	0	49	0	LDB	30
LDB30.26	1	49	0	LDB	30
LDB30.32	0	49	1	LDB	30
LDB30.33	0	49	0	LDB	30
LDB30.37	1	49	0	LDB	30
LDB30.40	0	49	0	LDB	30
LDB31.03	0	49	1	LDB	31
LDB31.05	0	49	1	LDB	31
LDB31.07	0	49	0	LDB	31
LDB31.08	0	49	1	LDB	31
LDB31.09	0	49	1	LDB	31
LDB31.14	0	49	1	LDB	31
LDB31.18	0	49	1	LDB	31
LDB31.20	0	49	1	LDB	31
LDB31.22	1	49	0	LDB	31
LDB31.28	0	49	1	LDB	31
LDB31.31	1	49	0	LDB	31
LDB31.33	0	49	0	LDB	31
LDB31.41	0	49	0	LDB	31
LDB31.43	1	49	0	LDB	31
LDB32.04	1	49	0	LDB	32
LDB32.05	0	49	1	LDB	32
LDB32.09	0	49	1	LDB	32
LDB32.14	1	49	1	LDB	32
LDB32.18	0	49	0	LDB	32
LDB32.20	0	49	0	LDB	32
LDB32.26	0	49	0	LDB	32
LDB32.28	1	49	0	LDB	32
LDB32.30	1	49	0	LDB	32
LDB32.31	0	49	0	LDB	32
LDB32.34	1	49	1	LDB	32
LDB33.03	1	49	0	LDB	33
LDB33.05	1	49	0	LDB	33
LDB33.07	1	49	0	LDB	33
LDB33.09	0	49	0	LDB	33
LDB33.10	1	49	0	LDB	33
LDB33.16	1	49	0	LDB	33
LDB33.17	1	49	0	LDB	33
LDB33.18	0	49	1	LDB	33
LDB33.19	1	49	0	LDB	33
LDB33.21	0	49	0	LDB	33
LDB36.03	0	49	0	LDB	36
LDB36.07	1	49	0	LDB	36
LDB36.08	0	49	0	LDB	36
LDB36.11	1	49	0	LDB	36
LDB36.14	1	49	0	LDB	36
LDB36.16	0	49	0	LDB	36
LDB36.17	1	49	0	LDB	36
LDB36.20	0	49	0	LDB	36
LDB36.49	1	49	0	LDB	36
LDB36.51	0	49	0	LDB	36
LDB36.57	1	49	0	LDB	36
LDB36.61	0	49	0	LDB	36
LDB36.64	0	49	0	LDB	36
LDB36.67	1	49	1	LDB	36
LDB36.68	1	49	0	LDB	36
LDB38.04	0	49	0	LDB	38
LDB38.11	0	49	0	LDB	38
LDB38.12	0	49	0	LDB	38
LDB38.15	0	49	0	LDB	38
LDB38.18	0	49	0	LDB	38
LDB38.22	0	49	1	LDB	38
LDB39.18	1	49	0	LDB	39
LDB39.22	0	49	0	LDB	39
LDB39.49	1	49	0	LDB	39
LDB39.51	0	49	0	LDB	39
LDB39.55	1	49	0	LDB	39
LDB39.56	0	49	1	LDB	39
LDB39.57	1	49	0	LDB	39
LDB39.61	1	49	0	LDB	39
LDB39.62	1	49	0	LDB	39
LDB39.64	0	49	0	LDB	39
LDB39.67	0	49	0	LDB	39
LDB39.69	0	49	0	LDB	39
LDB39.70	1	49	0	LDB	39
LDB39.71	0	49	0	LDB	39
LDB39.72	0	49	0	LDB	39
LDB42.03	1	49	0	LDB	42
LDB42.04	1	49	1	LDB	42
LDB42.08	0	49	0	LDB	42
LDB42.11	1	49	0	LDB	42
LDB43.20	0	49	1	LDB	43
LDB43.26	1	49	0	LDB	43
LDB43.33	0	49	0	LDB	43
LDB43.49	0	49	0	LDB	43
LDB43.50	0	49	0	LDB	43
LDB43.51	0	49	0	LDB	43
LDB43.52	1	49	0	LDB	43
LDB43.56	1	49	0	LDB	43
LDB43.59	1	49	0	LDB	43
BD07.06	0	51	1	BD	7
BD12.09	0	51	1	BD	12
BD12.16	0	51	1	BD	12
BD13.14	0	51	1	BD	13
BD18.17	0	51	1	BD	18
BD20.03	0	51	1	BD	20
BD29.02	0	51	1	BD	29
BD29.15	1	51	1	BD	29
BD32.03	0	51	1	BD	32
BD44.11	0	51	1	BD	44
DB07.12	0	51	1	DB	7
DB18.05	1	51	1	DB	18
DB18.13	0	51	1	DB	18
DB18.21	0	51	1	DB	18
DB18.23	0	51	1	DB	18
DB20.22	0	51	1	DB	20
DB23.06	0	51	1	DB	23
DB38.03	0	51	1	DB	38
DB40.16	1	51	1	DB	40
DB42.09	0	51	1	DB	42
LDB12.06	0	51	1	LDB	12
LDB12.07	0	51	1	LDB	12
LDB12.18	0	51	1	LDB	12
LDB30.11	0	51	1	LDB	30
LDB30.34	0	51	1	LDB	30
LDB31.16	0	51	1	LDB	31
LDB39.30	0	51	1	LDB	39
LDB39.37	0	51	1	LDB	39
LDB39.45	1	51	1	LDB	39
LDB42.02	0	51	1	LDB	42
BD14.17	0	52	1	BD	14
BD14.18	0	52	1	BD	14
BD14.19	0	52	1	BD	14
BD17.10	0	52	1	BD	17
BD23.08	0	52	1	BD	23
BD23.22	0	52	1	BD	23
DB16.20	0	52	1	DB	16
DB27.01	0	52	1	DB	27
DB27.06	0	52	1	DB	27
DB27.21	1	52	1	DB	27
DB30.12	0	52	1	DB	30
LDB16.18	0	52	1	LDB	16
LDB21.08	0	52	1	LDB	21
LDB21.09	0	52	1	LDB	21
LDB21.42	0	52	1	LDB	21
LDB21.44	1	52	1	LDB	21
LDB28.08	1	52	1	LDB	28
BD12.10	0	53	1	BD	12
BD18.03	0	53	1	BD	18
BD44.06	0	53	1	BD	44
DB07.07	0	53	1	DB	7
DB11.20	1	53	1	DB	11
DB38.17	0	53	1	DB	38
DB44.05	0	53	1	DB	44
DB44.13	1	53	1	DB	44
LDB12.02	0	53	1	LDB	12
LDB30.31	0	53	1	LDB	30
LDB32.10	0	53	1	LDB	32
LDB32.35	0	53	1	LDB	32
LDB39.29	0	53	1	LDB	39
LDB39.33	0	53	1	LDB	39
LDB39.44	0	53	1	LDB	39
BD14.20	0	54	1	BD	14
BD16.24	0	54	1	BD	16
BD17.09	1	54	1	BD	17
BD22.14	0	54	1	BD	22
BD29.04	1	54	1	BD	29
DB03.01	1	54	1	DB	3
DB03.03	0	54	1	DB	3
DB15.20	0	54	1	DB	15
DB16.02	0	54	1	DB	16
DB16.12	0	54	1	DB	16
DB16.21	1	54	1	DB	16
DB18.09	0	54	1	DB	18
DB18.12	0	54	1	DB	18
DB19.10	0	54	1	DB	19
LDB21.27	0	54	1	LDB	21
LDB26.02	0	54	1	LDB	26
LDB31.04	0	54	1	LDB	31
LDB31.23	0	54	1	LDB	31
LDB31.25	0	54	1	LDB	31
LDB36.04	0	54	1	LDB	36
LDB36.06	0	54	1	LDB	36
LDB36.53	1	54	1	LDB	36
LDB36.56	1	54	1	LDB	36
LDB36.60	1	54	1	LDB	36
LDB38.06	0	54	1	LDB	38
LDB43.08	0	54	1	LDB	43
LDB43.21	0	54	1	LDB	43
BD02.10	0	56	1	BD	2
BD07.03	0	56	1	BD	7
BD07.24	0	56	1	BD	7
BD08.01	0	56	1	BD	8
BD12.04	1	56	1	BD	12
BD12.05	0	56	1	BD	12
BD14.24	0	56	1	BD	14
BD16.18	0	56	1	BD	16
BD18.11	0	56	1	BD	18
BD30.10	0	56	1	BD	30
BD30.19	0	56	1	BD	30
BD32.02	0	56	1	BD	32
BD32.04	0	56	1	BD	32
BD32.14	0	56	1	BD	32
BD34.02	0	56	1	BD	34
BD40.01	1	56	1	BD	40
BD43.03	0	56	1	BD	43
BD43.08	0	56	1	BD	43
BD43.21	0	56	1	BD	43
BD43.23	0	56	1	BD	43
BD44.24	1	56	1	BD	44
BD45.04	0	56	1	BD	45
BD45.08	0	56	1	BD	45
BD45.18	0	56	1	BD	45
DB01.06	0	56	1	DB	1
DB07.06	0	56	1	DB	7
DB14.11	0	56	1	DB	14
DB14.19	0	56	1	DB	14
DB14.24	0	56	1	DB	14
DB18.20	0	56	1	DB	18
DB19.01	1	56	1	DB	19
DB20.08	0	56	1	DB	20
DB23.09	0	56	1	DB	23
DB26.16	0	56	1	DB	26
DB27.11	0	56	1	DB	27
DB28.10	0	56	1	DB	28
DB32.01	0	56	1	DB	32
DB32.04	1	56	1	DB	32
DB32.24	0	56	1	DB	32
DB38.12	0	56	1	DB	38
DB40.05	0	56	1	DB	40
DB40.12	0	56	1	DB	40
DB41.09	0	56	1	DB	41
DB44.01	0	56	1	DB	44
DB44.20	1	56	1	DB	44
LDB12.20	0	56	1	LDB	12
LDB12.21	0	56	1	LDB	12
LDB21.34	1	56	1	LDB	21
LDB21.48	0	56	1	LDB	21
LDB26.08	1	56	1	LDB	26
LDB27.06	1	56	1	LDB	27
LDB27.19	0	56	1	LDB	27
LDB28.15	1	56	1	LDB	28
LDB31.01	0	56	1	LDB	31
LDB32.12	0	56	1	LDB	32
LDB36.19	1	56	1	LDB	36
LDB36.40	0	56	1	LDB	36
LDB39.06	0	56	1	LDB	39
LDB39.48	1	56	1	LDB	39
LDB39.66	0	56	1	LDB	39
LDB43.18	0	56	1	LDB	43
LDB43.34	0	56	1	LDB	43
BD02.04	0	58	1	BD	2
BD08.22	1	58	1	BD	8
BD13.01	0	58	1	BD	13
BD13.15	0	58	1	BD	13
BD13.23	0	58	1	BD	13
BD18.08	0	58	1	BD	18
BD18.23	0	58	1	BD	18
BD34.11	0	58	1	BD	34
BD40.03	0	58	1	BD	40
DB11.03	0	58	1	DB	11
DB11.17	1	58	1	DB	11
DB11.23	0	58	1	DB	11
DB12.08	0	58	1	DB	12
DB12.23	0	58	1	DB	12
DB18.03	0	58	1	DB	18
DB20.18	0	58	1	DB	20
DB28.13	0	58	1	DB	28
DB38.04	0	58	1	DB	38
DB40.11	0	58	1	DB	40
DB41.10	0	58	1	DB	41
LDB12.17	0	58	1	LDB	12
LDB12.24	1	58	1	LDB	12
LDB30.13	0	58	1	LDB	30
LDB30.18	0	58	1	LDB	30
LDB30.48	0	58	1	LDB	30
LDB31.17	0	58	1	LDB	31
LDB32.24	0	58	1	LDB	32
LDB36.09	0	58	1	LDB	36
LDB36.35	0	58	1	LDB	36
LDB36.50	0	58	1	LDB	36
LDB36.58	1	58	1	LDB	36
LDB39.10	0	58	1	LDB	39
LDB39.25	0	58	1	LDB	39
LDB39.47	0	58	1	LDB	39
LDB43.22	0	58	1	LDB	43
BD14.07	0	59	1	BD	14
BD22.01	0	59	1	BD	22
BD30.05	0	59	1	BD	30
BD30.23	0	59	1	BD	30
DB01.10	0	59	1	DB	1
DB05.01	1	59	1	DB	5
DB15.08	1	59	1	DB	15
DB15.10	0	59	1	DB	15
DB15.24	0	59	1	DB	15
DB26.17	0	59	1	DB	26
DB26.20	1	59	1	DB	26
DB27.04	0	59	1	DB	27
DB30.22	1	59	1	DB	30
LDB21.12	0	59	1	LDB	21
LDB21.14	0	59	1	LDB	21
LDB21.15	0	59	1	LDB	21
LDB21.28	0	59	1	LDB	21
BD08.15	1	60	1	BD	8
BD12.03	0	60	1	BD	12
DB12.07	1	60	1	DB	12
DB20.21	1	60	1	DB	20
DB20.24	1	60	1	DB	20
DB23.24	0	60	1	DB	23
DB28.09	0	60	1	DB	28
DB32.03	1	60	1	DB	32
DB40.09	1	60	1	DB	40
DB40.24	0	60	1	DB	40
LDB30.21	0	60	1	LDB	30
LDB30.35	0	60	1	LDB	30
LDB30.43	0	60	1	LDB	30
LDB30.44	0	60	1	LDB	30
LDB32.33	0	60	1	LDB	32
LDB39.32	0	60	1	LDB	39
DB10.13	1	61	1	DB	10
DB10.20	1	61	1	DB	10
DB13.16	0	61	1	DB	13
DB13.20	0	61	1	DB	13
DB15.02	0	61	1	DB	15
DB15.03	0	61	1	DB	15
DB15.13	0	61	1	DB	15
DB15.21	0	61	1	DB	15
DB16.17	0	61	1	DB	16
DB18.07	0	61	1	DB	18
DB26.24	0	61	1	DB	26
DB27.12	0	61	1	DB	27
DB27.18	0	61	1	DB	27
DB30.11	0	61	1	DB	30
LDB21.02	0	61	1	LDB	21
LDB21.25	0	61	1	LDB	21
LDB31.24	0	61	1	LDB	31
LDB36.02	1	61	1	LDB	36
LDB36.21	0	61	1	LDB	36
LDB36.24	1	61	1	LDB	36
LDB36.25	0	61	1	LDB	36
LDB36.32	0	61	1	LDB	36
LDB36.34	0	61	1	LDB	36
LDB36.39	0	61	1	LDB	36
LDB36.44	1	61	1	LDB	36
LDB36.72	0	61	1	LDB	36
LDB38.13	0	61	1	LDB	38
LDB43.05	1	61	1	LDB	43
LDB43.12	1	61	1	LDB	43
LDB43.16	0	61	1	LDB	43
BD07.22	0	63	1	BD	7
BD14.10	0	63	1	BD	14
BD14.23	0	63	1	BD	14
BD16.03	0	63	1	BD	16
BD16.17	0	63	1	BD	16
BD17.15	0	63	1	BD	17
BD17.22	1	63	1	BD	17
BD18.02	0	63	1	BD	18
BD23.20	0	63	1	BD	23
BD30.18	0	63	1	BD	30
BD40.04	0	63	1	BD	40
BD43.11	0	63	1	BD	43
BD43.17	0	63	1	BD	43
BD44.05	1	63	1	BD	44
BD45.09	0	63	1	BD	45
BD45.10	0	63	1	BD	45
DB01.01	0	63	1	DB	1
DB01.13	0	63	1	DB	1
DB07.19	0	63	1	DB	7
DB10.16	0	63	1	DB	10
DB11.02	0	63	1	DB	11
DB11.10	1	63	1	DB	11
DB12.05	1	63	1	DB	12
DB13.10	0	63	1	DB	13
DB15.17	0	63	1	DB	15
DB19.22	0	63	1	DB	19
DB20.15	1	63	1	DB	20
DB30.05	0	63	1	DB	30
DB30.20	0	63	1	DB	30
DB32.12	1	63	1	DB	32
DB32.19	0	63	1	DB	32
DB33.05	0	63	1	DB	33
DB38.05	0	63	1	DB	38
LDB21.16	0	63	1	LDB	21
LDB21.21	0	63	1	LDB	21
LDB21.26	0	63	1	LDB	21
LDB21.40	0	63	1	LDB	21
LDB30.17	0	63	1	LDB	30
LDB30.39	0	63	1	LDB	30
LDB30.45	1	63	1	LDB	30
LDB31.06	0	63	1	LDB	31
LDB31.15	0	63	1	LDB	31
LDB31.38	0	63	1	LDB	31
LDB36.23	1	63	1	LDB	36
LDB36.38	0	63	1	LDB	36
LDB36.71	0	63	1	LDB	36
LDB38.10	0	63	1	LDB	38
LDB38.16	0	63	1	LDB	38
LDB39.07	0	63	1	LDB	39
LDB39.42	0	63	1	LDB	39
LDB39.53	1	63	1	LDB	39
LDB39.58	0	63	1	LDB	39
LDB43.04	0	63	1	LDB	43
BD12.11	0	65	1	BD	12
BD12.15	0	65	1	BD	12
DB07.14	0	65	1	DB	7
DB12.15	0	65	1	DB	12
DB18.16	0	65	1	DB	18
DB20.02	0	65	1	DB	20
DB20.05	1	65	1	DB	20
DB20.06	1	65	1	DB	20
DB23.17	0	65	1	DB	23
LDB12.04	0	65	1	LDB	12
LDB12.22	0	65	1	LDB	12
LDB30.20	0	65	1	LDB	30
LDB31.29	0	65	1	LDB	31
LDB32.19	0	65	1	LDB	32
LDB36.10	0	65	1	LDB	36
LDB36.13	0	65	1	LDB	36
LDB36.15	1	65	1	LDB	36
LDB36.22	1	65	1	LDB	36
LDB36.27	0	65	1	LDB	36
LDB36.37	0	65	1	LDB	36
LDB36.45	0	65	1	LDB	36
LDB36.63	1	65	1	LDB	36
LDB38.02	0	65	1	LDB	38
LDB39.24	0	65	1	LDB	39
LDB43.32	0	65	1	LDB	43
BD14.02	1	66	1	BD	14
BD23.13	0	66	1	BD	23
DB10.03	0	66	1	DB	10
DB13.17	0	66	1	DB	13
DB14.22	0	66	1	DB	14
DB15.05	0	66	1	DB	15
DB16.15	0	66	1	DB	16
DB26.12	1	66	1	DB	26
LDB21.29	0	66	1	LDB	21
LDB27.16	0	66	1	LDB	27
BD02.02	0	67	1	BD	2
BD02.06	1	67	1	BD	2
BD12.21	0	67	1	BD	12
BD45.02	0	67	1	BD	45
DB07.10	0	67	1	DB	7
DB11.06	0	67	1	DB	11
DB12.09	1	67	1	DB	12
DB23.13	0	67	1	DB	23
DB38.24	0	67	1	DB	38
DB44.15	1	67	1	DB	44
LDB12.01	0	67	1	LDB	12
LDB39.13	0	67	1	LDB	39
BD16.14	0	68	1	BD	16
BD17.19	1	68	1	BD	17
BD22.03	0	68	1	BD	22
BD22.06	0	68	1	BD	22
BD22.07	0	68	1	BD	22
BD22.11	1	68	1	BD	22
DB01.04	1	68	1	DB	1
DB01.05	0	68	1	DB	1
DB18.18	0	68	1	DB	18
DB27.08	0	68	1	DB	27
LDB16.10	0	68	1	LDB	16
LDB21.43	0	68	1	LDB	21
LDB27.14	1	68	1	LDB	27
LDB31.02	0	68	1	LDB	31
LDB31.11	0	68	1	LDB	31
LDB31.13	0	68	1	LDB	31
LDB31.21	0	68	1	LDB	31
LDB31.27	0	68	1	LDB	31
LDB31.36	0	68	1	LDB	31
LDB36.31	0	68	1	LDB	36
LDB36.41	0	68	1	LDB	36
LDB36.48	1	68	1	LDB	36
LDB36.62	1	68	1	LDB	36
LDB36.65	1	68	1	LDB	36
LDB36.70	1	68	1	LDB	36
LDB38.17	0	68	1	LDB	38
LDB43.25	0	68	1	LDB	43
LDB43.27	0	68	1	LDB	43
BD02.08	1	70	1	BD	2
BD02.09	0	70	1	BD	2
BD07.17	0	70	1	BD	7
BD07.18	0	70	1	BD	7
BD13.02	0	70	1	BD	13
BD14.12	0	70	1	BD	14
BD22.08	0	70	1	BD	22
BD34.24	0	70	1	BD	34
BD43.01	0	70	1	BD	43
BD43.06	0	70	1	BD	43
BD44.12	0	70	1	BD	44
BD44.23	0	70	1	BD	44
BD45.07	0	70	1	BD	45
DB01.12	0	70	1	DB	1
DB07.13	1	70	1	DB	7
DB07.18	1	70	1	DB	7
DB11.18	0	70	1	DB	11
DB15.12	0	70	1	DB	15
DB16.24	0	70	1	DB	16
DB20.12	1	70	1	DB	20
DB20.13	0	70	1	DB	20
DB20.23	0	70	1	DB	20
DB23.02	0	70	1	DB	23
DB27.09	0	70	1	DB	27
DB28.12	0	70	1	DB	28
DB40.03	1	70	1	DB	40
LDB12.03	0	70	1	LDB	12
LDB16.12	0	70	1	LDB	16
LDB30.46	0	70	1	LDB	30
LDB32.02	0	70	1	LDB	32
LDB32.21	0	70	1	LDB	32
LDB39.23	0	70	1	LDB	39
LDB43.28	0	70	1	LDB	43
BD08.13	1	72	1	BD	8
DB20.17	1	72	1	DB	20
LDB31.10	0	72	1	LDB	31
LDB36.28	0	72	1	LDB	36
LDB38.21	0	72	1	LDB	38
BD14.21	0	73	1	BD	14
DB15.16	0	73	1	DB	15
DB19.09	0	73	1	DB	19
DB30.24	0	73	1	DB	30
LDB21.22	0	73	1	LDB	21
LDB21.33	0	73	1	LDB	21
BD02.11	0	74	1	BD	2
BD02.15	0	74	1	BD	2
BD11.13	0	74	1	BD	11
BD12.02	0	74	1	BD	12
DB12.04	0	74	1	DB	12
DB23.04	0	74	1	DB	23
DB28.06	0	74	1	DB	28
BD22.05	0	75	1	BD	22
BD30.14	0	75	1	BD	30
DB14.04	0	75	1	DB	14
DB30.04	0	75	1	DB	30
LDB16.23	0	75	1	LDB	16
LDB21.10	0	75	1	LDB	21
LDB21.11	0	75	1	LDB	21
LDB21.36	0	75	1	LDB	21
LDB21.47	0	75	1	LDB	21
LDB36.36	0	75	1	LDB	36
LDB36.46	0	75	1	LDB	36
LDB38.01	0	75	1	LDB	38
LDB43.30	0	75	1	LDB	43
LDB43.55	0	75	1	LDB	43
BD07.02	0	77	1	BD	7
BD13.24	0	77	1	BD	13
BD14.05	0	77	1	BD	14
BD14.06	0	77	1	BD	14
BD29.09	1	77	1	BD	29
DB10.14	1	77	1	DB	10
DB10.23	0	77	1	DB	10
DB12.12	0	77	1	DB	12
DB15.06	0	77	1	DB	15
DB18.11	0	77	1	DB	18
DB18.14	0	77	1	DB	18
DB27.10	0	77	1	DB	27
DB28.03	1	77	1	DB	28
DB44.07	0	77	1	DB	44
LDB30.25	0	77	1	LDB	30
LDB30.47	0	77	1	LDB	30
LDB32.06	0	77	1	LDB	32
LDB36.30	0	77	1	LDB	36
LDB36.47	0	77	1	LDB	36
LDB38.05	0	77	1	LDB	38
LDB38.20	0	77	1	LDB	38
LDB39.31	0	77	1	LDB	39
LDB39.50	0	77	1	LDB	39
BD02.01	0	79	1	BD	2
BD07.07	0	79	1	BD	7
BD12.17	0	79	1	BD	12
BD13.19	0	79	1	BD	13
BD18.06	0	79	1	BD	18
BD45.05	0	79	1	BD	45
DB11.01	0	79	1	DB	11
DB11.19	1	79	1	DB	11
LDB12.08	0	79	1	LDB	12
LDB31.19	0	79	1	LDB	31
LDB39.09	0	79	1	LDB	39
LDB39.16	0	79	1	LDB	39
LDB39.26	0	79	1	LDB	39
LDB39.60	0	79	1	LDB	39
DB01.08	0	80	1	DB	1
DB01.09	0	80	1	DB	1
DB01.23	0	80	1	DB	1
DB15.09	0	80	1	DB	15
DB15.15	0	80	1	DB	15
DB27.03	0	80	1	DB	27
LDB26.10	0	80	1	LDB	26
BD08.21	1	81	1	BD	8
BD08.23	1	81	1	BD	8
BD18.19	0	81	1	BD	18
DB12.22	1	81	1	DB	12
DB12.24	0	81	1	DB	12
DB44.02	0	81	1	DB	44
DB44.24	1	81	1	DB	44
LDB12.09	0	81	1	LDB	12
LDB12.14	0	81	1	LDB	12
LDB39.17	0	81	1	LDB	39
BD14.16	0	82	1	BD	14
BD30.04	0	82	1	BD	30
BD30.06	0	82	1	BD	30
BD30.13	0	82	1	BD	30
DB10.09	0	82	1	DB	10
DB26.19	1	82	1	DB	26
DB26.21	0	82	1	DB	26
DB27.14	0	82	1	DB	27
DB27.15	0	82	1	DB	27
DB30.14	0	82	1	DB	30
LDB21.35	0	82	1	LDB	21
LDB26.01	1	82	1	LDB	26
BD02.16	0	84	1	BD	2
BD08.18	1	84	1	BD	8
BD30.20	0	84	1	BD	30
BD32.07	0	84	1	BD	32
BD40.21	0	84	1	BD	40
BD43.13	0	84	1	BD	43
BD44.22	0	84	1	BD	44
DB03.02	1	84	1	DB	3
DB10.06	1	84	1	DB	10
DB10.10	1	84	1	DB	10
DB10.24	0	84	1	DB	10
DB15.14	0	84	1	DB	15
DB20.19	0	84	1	DB	20
DB23.07	0	84	1	DB	23
DB28.07	1	84	1	DB	28
DB28.08	0	84	1	DB	28
DB29.10	1	84	1	DB	29
LDB12.05	0	84	1	LDB	12
LDB12.10	0	84	1	LDB	12
LDB12.16	0	84	1	LDB	12
LDB21.17	0	84	1	LDB	21
LDB21.32	0	84	1	LDB	21
LDB26.12	0	84	1	LDB	26
LDB30.41	1	84	1	LDB	30
LDB39.52	0	84	1	LDB	39
BD29.07	0	86	1	BD	29
DB23.20	0	86	1	DB	23
LDB12.11	0	86	1	LDB	12
LDB38.23	0	86	1	LDB	38
LDB39.02	0	86	1	LDB	39
BD14.14	1	87	1	BD	14
BD14.22	0	87	1	BD	14
DB01.07	0	87	1	DB	1
DB01.18	0	87	1	DB	1
DB10.04	0	87	1	DB	10
DB10.05	0	87	1	DB	10
DB15.01	0	87	1	DB	15
DB15.18	0	87	1	DB	15
DB27.05	0	87	1	DB	27
DB27.13	1	87	1	DB	27
DB27.19	0	87	1	DB	27
LDB21.03	0	87	1	LDB	21
LDB21.31	0	87	1	LDB	21
DB07.08	0	88	1	DB	7
DB38.23	0	88	1	DB	38
DB44.19	0	88	1	DB	44
DB03.04	0	89	1	DB	3
DB18.15	0	89	1	DB	18
LDB43.02	0	89	1	LDB	43
LDB43.06	0	89	1	LDB	43
LDB43.24	0	89	1	LDB	43
LDB43.53	0	89	1	LDB	43
BD02.07	0	91	1	BD	2
BD02.13	0	91	1	BD	2
BD02.14	0	91	1	BD	2
BD02.18	0	91	1	BD	2
BD18.22	0	91	1	BD	18
BD22.09	0	91	1	BD	22
BD22.10	0	91	1	BD	22
DB07.17	0	91	1	DB	7
DB10.02	0	91	1	DB	10
DB11.22	1	91	1	DB	11
DB13.04	0	91	1	DB	13
DB14.18	0	91	1	DB	14
DB18.10	0	91	1	DB	18
DB27.02	0	91	1	DB	27
DB27.20	0	91	1	DB	27
DB28.11	0	91	1	DB	28
DB29.01	1	91	1	DB	29
DB41.13	0	91	1	DB	41
LDB21.19	0	91	1	LDB	21
LDB30.36	0	91	1	LDB	30
BD02.03	0	93	1	BD	2
BD02.12	0	93	1	BD	2
BD08.20	0	93	1	BD	8
DB12.21	0	93	1	DB	12
DB28.04	0	93	1	DB	28
LDB43.07	0	93	1	LDB	43
DB15.22	0	94	1	DB	15
LDB21.18	0	94	1	LDB	21
DB11.12	1	95	1	DB	11
DB12.03	0	95	1	DB	12
DB23.19	0	95	1	DB	23
LDB39.68	1	95	1	LDB	39
BD22.04	0	96	1	BD	22
BD22.12	1	96	1	BD	22
BD22.13	0	96	1	BD	22
DB01.03	0	96	1	DB	1
DB09.01	0	96	1	DB	9
DB27.07	0	96	1	DB	27
LDB26.11	1	96	1	LDB	26
LDB43.58	0	96	1	LDB	43
BD02.05	0	98	1	BD	2
BD02.17	0	98	1	BD	2
BD07.12	0	98	1	BD	7
DB07.11	0	98	1	DB	7
DB19.21	1	98	1	DB	19
BD07.21	0	100	1	BD	7
BD07.23	0	100	1	BD	7
BD12.20	0	100	1	BD	12
BD44.13	1	100	1	BD	44
DB12.14	1	100	1	DB	12
LDB16.22	0	101	1	LDB	16
BD30.24	0	103	1	BD	30
DB30.13	0	103	1	DB	30
DB30.19	1	103	1	DB	30
BD29.01	0	105	1	BD	29
DB23.18	0	105	1	DB	23
LDB12.23	0	107	1	LDB	12
BD07.01	0	112	1	BD	7
LDB21.30	0	112	1	LDB	21
DB29.08	1	128	1	DB	29

## Sheet: Mcontent
name	cross	sex	mcontent
BD13	BD	male	998.303
BD13	BD	male	470.049
BD13	BD	female	636.199
BD13	BD	female	803.414
BD18	BD	male	1478.58
BD18	BD	male	314.446
BD18	BD	female	1964.57
BD18	BD	female	3920.08
BD31	BD	female	584.071
BD32	BD	male	803.414
BD35	BD	male	1115.39
BD35	BD	female	5832.91
BD40	BD	male	593.594
BD40	BD	male	392.532
BD40	BD	female	4230.66
BD40	BD	female	4859.75
BD43	BD	male	1341.84
BD43	BD	female	2469.49
BD44	BD	male	233.401
BD44	BD	male	150.818
BD44	BD	female	491.143
BD44	BD	female	1434.83
BD7	BD	male	604.668
BD7	BD	female	2533.06
BD8	BD	male	491.143
BD8	BD	male	871.083
BD8	BD	female	2100.72
BD8	BD	female	1278.29
DB32	DB	male	413.001
DB32	DB	male	1198.21
DB32	DB	female	929.3
DB32	DB	female	694.581
DB33	DB	male	734.185
DB33	DB	female	1016.93
DB35	DB	male	495.703
DB35	DB	male	746.156
DB35	DB	female	786.88
DB35	DB	female	2379.87
DB38	DB	male	232.325
DB38	DB	male	124.788
DB38	DB	female	1527.19
DB38	DB	female	935.763
DB40	DB	male	367.093
DB40	DB	male	683.438
DB40	DB	female	2592.27
DB40	DB	female	2357.98
DB41	DB	male	144.674
DB41	DB	female	814.629
DB42	DB	male	720.739
DB42	DB	male	1100.03
DB42	DB	female	1329.5
DB42	DB	female	608.874
DB44	DB	male	1173.55
DB44	DB	male	171.651
DB44	DB	female	2139.91
DB44	DB	female	475.51
LDB31	LDB	male	357.88
LDB31	LDB	female	514.371
LDB32	LDB	male	302.334
LDB32	LDB	male	628.891
LDB32	LDB	female	422.654
LDB33	LDB	male	256.592
LDB33	LDB	male	606.067
LDB33	LDB	female	215.767
LDB33	LDB	female	879.171
LDB33	LDB	female	1074.91
LDB33	LDB	female	1603.12
LDB36	LDB	male	513.184
LDB36	LDB	male	335.461
LDB36	LDB	female	664.749
LDB36	LDB	female	747.882
LDB38	LDB	male	474.413
LDB38	LDB	male	297.484
LDB39	LDB	male	144.674
LDB39	LDB	male	678.717
LDB39	LDB	female	704.277
LDB39	LDB	female	746.156
LDB42	LDB	male	122.786
LDB42	LDB	female	1040.7
LDB42	LDB	female	3054.39
LDB43	LDB	male	465.725
LDB43	LDB	male	414.913
LDB43	LDB	female	1290.16
LDB43	LDB	female	1133.58

## Sheet: Damage
name	cross	sex and cross	pg_per_ug	sex	STDEV	CV%	DNA
BD12	BD	BD male	896.597	male	106.895	11.9223	0.0876207
BD12	BD	BD female	563.29	female	206.945	36.7386	0.154
BD16	BD	BD male	3521.63	male	1483.87	42.136	0.154885
BD16	BD	BD female	2129.35	female	996.414	46.7942	0.242506
BD23	BD	BD male	1092.84	male	639.724	58.5377	0.117713
BD23	BD	BD female	2495.57	female	1223.36	49.0213	0.205333
BD30	BD	BD male	1873.97	male	1025.97	54.7486	0.146034
BD30	BD	BD female	1896.87	female	651.832	34.3635	0.209759
BD7	BD	BD male	477.055	male	93.8713	19.6772	0.0982414
BD7	BD	BD female	451.401	female	165.898	36.7519	0.146034
BD8	BD	BD male	773.909	male	155.154	20.0482	0.105322
BD8	BD	BD female	1029.21	female	553.292	53.759	0.0681494
DB11	DB	DB male	284.259	male	355.511	125.066	0.158425
DB11	DB	DB female	716.564	female	49.878	6.96071	0.354023
DB19	DB	DB male	2773.41	male	1205.14	43.4534	0.174356
DB19	DB	DB female	1576.02	female	431.833	27.4002	0.308
DB20	DB	DB male	689.412	male	328.284	47.618	0.14869
DB20	DB	DB female	890.416	female	613.116	68.8572	0.288529
DB26	DB	DB male	2214.25	male	519.089	23.4431	0.163736
DB26	DB	DB female	1843.36	female	645.956	35.0423	0.262862
DB29	DB	DB male	448.253	male	83.4449	18.6156	0.15046
DB29	DB	DB female	517.621	female	337.101	65.1249	0.231
DB30	DB	DB male	1727.81	male	161.063	9.3218	0.175241
DB30	DB	DB female	1466.64	female	254.521	17.354	0.359333
LDB16	LDB	LDB male	2686.48	male	2177.09	81.0385	0.136299
LDB16	LDB	LDB female	1557.57	female	864.719	55.5172	0.23808
LDB28	LDB	LDB male	1467.44	male	933.078	63.5853	0.161966
LDB28	LDB	LDB female	3647.63	female	3860.76	105.843	0.254011
LDB30	LDB	LDB male	2385.79	male	459.928	19.2778	0.172586
LDB30	LDB	LDB female	748.995	female	319.241	42.6226	0.247816
LDB33	LDB	LDB female	2518.4	female	406.73	16.1504	0.316851
LDB36	LDB	LDB male	2851.4	male	928.029	32.5464	0.179667
LDB36	LDB	LDB female	1441.44	female	148.983	10.3357	0.418632
LDB38	LDB	LDB male	3864.09	male	1227.59	31.7693	0.160195
LDB39	LDB	LDB male	3173.25	male	618.571	19.4933	0.119483
LDB39	LDB	LDB female	1908.2	female	502.405	26.3288	0.361989

## Sheet: Resp
well	name	cross	RawResp(pmol/ind/hrs)	sex	ImageNumber	lengthmm	CorrectedResp (pmol/mm/hrs)	Plate#	protein (ug)	proteincorrectedresp (pmol/ug/hrs)
D3	BD32.10	BD	83.1845	M	1069	0.851	97.7491	1	2.37766	34.9858
B4	BD32.13	BD	391.864	F	1060	0.842	465.397	1	2.18589	179.27
A4	BD32.18	BD	147.458	M	1052	0.891	165.497	1	2.52584	58.38
C3	BD32.24	BD	212.014	F	1065	0.965	219.703	1	1.81366	116.898
A5	BD34.06	BD	666.511	F	1104	0.877	759.99	3	2.21601	300.771
B5	BD34.14	BD	313.252	M	1110	0.833	376.053	3	1.528	205.008
A4	BD35.03	BD	681.098	M	1103	0.914	745.184	3	1.53536	443.607
A6	BD35.05	BD	713.253	M	1105	0.908	785.521	3	2.43189	293.292
B4	BD35.08	BD	846.485	F	1109	0.883	958.647	3	2.99318	282.804
D3	BD40.12	BD	241.231	M	1120	0.767	314.513	3	1.4912	161.77
C3	BD40.16	BD	466.504	F	1115	0.811	575.221	3	2.6933	173.21
B6	BD41.01	BD	639.912	F	1112	0.945	677.156	3	1.9489	328.345
A6	BD43.14	BD	173.146	M	1054	0.812	213.234	1	2.57113	67.3424
B6	BD43.15	BD	159.37	F	1062	0.921	173.04	1	3.29495	48.3678
A5	BD44.08	BD	218.121	F	1053	0.88	247.864	1	2.64249	82.5436
C4	BD44.10	BD	223.197	M	1066	0.86	259.531	1	1.9958	111.833
B5	BD44.18	BD	68.0674	M	1061	0.849	80.1736	1	2.30075	29.5849
D4	BD44.21	BD	0	F	1070	0.893	0	1	3.22155	0
D4	BD45.15	BD	478.012	F	1121	0.869	550.072	3	2.98567	160.102
C4	BD45.17	BD	509.161	M	1116	0.738	689.921	3	1.45441	350.08
C1	DB32.02	DB	1187.7	F	1113	0.84	1413.93	3	1.86008	638.521
A1	DB32.05	DB	871.666	F	1100	0.842	1035.23	3	2.08975	417.115
B1	DB32.15	DB	498.034	M	1106	0.801	621.766	3	2.12686	234.164
D1	DB32.20	DB	320.012	M	1117	0.726	440.788	3	2.37227	134.897
A2	DB33.02	DB	146.186	M	1050	0.83	176.127	1	2.28796	63.8936
D2	DB33.13	DB	124.394	F	1068	0.8	155.492	1	2.61002	47.66
C2	DB33.15	DB	125.673	M	1064	0.767	163.851	1	1.93911	64.81
B2	DB33.20	DB	28.0785	F	1056	0.76	36.9454	1	2.33917	12.0036
C1	DB35.01	DB	260.741	F	1063	0.879	296.634	1	2.53877	102.704
D1	DB35.04	DB	59.702	M	1067	0.739	80.7875	1	2.43553	24.513
B1	DB38.14	DB	117.151	M	1055	0.884	132.524	1	2.10965	55.5311
A1	DB38.24	DB	140.473	F	1049	0.848	165.652	1	2.46129	57.0728
B3	DB40.18	DB	93.7932	M	1057	0.812	115.509	1	1.63309	57.4328
A3	DB40.20	DB	69.5234	F	1051	0.845	82.2762	1	2.84482	24.4386
A3	DB41.12	DB	611.573	F	1102	0.902	678.019	3	2.4841	246.195
B3	DB41.19	DB	434.71	M	1108	0.801	542.709	3	2.62599	165.541
A2	DB42.05	DB	135.257	M	1101	0.858	157.643	3	1.63115	82.9215
B2	DB42.23	DB	667.768	F	1107	0.832	802.606	3	2.18628	305.436
D2	DB44.18	DB	366.144	F	1119	0.876	417.972	3	2.59609	141.036
C2	DB44.22	DB	454.996	M	1114	0.852	534.033	3	1.74922	260.114
B3	LDB31.07	LDB	435.035	M	1131	0.775	561.335	4	1.86748	232.953
A3	LDB31.22	LDB	90.2875	F	1125	0.899	100.431	4	3.61176	24.9982
C3	LDB31.31	LDB	629.652	F	1137	0.837	752.273	4	2.09717	300.239
D3	LDB31.41	LDB	368.392	M	1142	0.831	443.312	4	2.00817	183.447
B2	LDB32.04	LDB	145.934	F	1083	0.907	160.897	2	2.5323	57.6289
A2	LDB32.18	LDB	0	M	1076	0.855	0	2	2.12234	0
C2	LDB32.20	LDB	136.02	M	1090	0.873	155.807	2	2.53877	53.5771
D2	LDB32.28	LDB	0	F	1095	0.918	0	2	2.31995	0
A2	LDB36.08	LDB	0	M	1124	0.839	0	4	1.8305	0
B2	LDB36.14	LDB	415.105	F	1130	0.917	452.677	4	2.20857	187.951
C2	LDB36.49	LDB	314.383	F	1136	0.886	354.834	4	3.30183	95.2146
D2	LDB36.64	LDB	391.481	M	1140	0.806	485.709	4	2.30526	169.821
A1	LDB39.18	LDB	11.5541	F	1072	0.903	12.7952	2	3.12182	3.70108
B1	LDB39.22	LDB	184.148	M	1082	0.93	198.008	2	2.22411	82.7963
C1	LDB39.57	LDB	499.472	F	1089	0.953	524.105	2	2.5323	197.24
D1	LDB39.71	LDB	166.396	M	1094	0.853	195.072	2	1.91396	86.9382
B1	LDB43.49	LDB	251.603	M	1129	0.872	288.536	4	2.32015	108.443
D1	LDB43.51	LDB	155.173	M	1139	0.727	213.443	4	1.97112	78.7232
A1	LDB43.52	LDB	33.4387	F	1123	0.897	37.2784	4	2.99318	11.1716
C1	LDB43.59	LDB	935.045	F	1135	0.925	1010.86	4	2.15656	433.581
