# Supplementary material for: Molecular consequences of mitochondrial replacement may be masked from organismal traits in Tigriopus californicus
Source: PLoS One. 2025 Oct 24;20(10):e0335181. doi: 10.1371/journal.pone.0335181 (PMC12551816; doi:10.1371/journal.pone.0335181)
Supplement: S2 File — (RMD) [file pone.0335181.s003.Rmd]

---
title: "R Notebook"
output: html_notebook
---
Setup
1 - Download packages                             
2 - Source pathway                                

Survivorship
3 - Survivorhip curves                            
4 - Survival counts                               

mtContent
5 - mtContent models                              
6 - mtContent counts                              

DNA Damage
7 - DNA damage models                             
8 - DNA damage counts                             

Respiration/Protein
9 - Respiration models                            
10 - Protein models                               
11 - Protein counts                               

1. Download packages
```{r}
rm(list=ls())
library(readxl)
library(ggplot2)
library(ggpubr)
library(survival)
library(gridExtra)
library(car)
library(emmeans)
library(dplyr) 
library(maps)
```

2. Source pathway
```{r}
setwd("~/Library/Mobile Documents/com~apple~CloudDocs/Grad School/MitoReplacement")
```

3. Survivorhip curves by cross
```{r}
dat<-read_excel("PaperData.xlsx",sheet = 1)
object<-Surv(time=dat$time,event=dat$status)
fit<-survfit(object~cross,data=dat)
cross_plot <- ggsurvplot(fit, data = dat, pval =FALSE,legend='right' ,legend.title="Cross",
              xlab="Day",ylab="Survival",xlim=c(20,120),ylim=c(-0.01,1.03),
              conf.int=TRUE,font.x = c(15, face = "bold"),font.y = c(15, face = "bold"),
              font.tickslab = c(13),font.legend = c(13,"bold"),break.time.by=7,axes.offset=FALSE,
              font.main=c("15","bold"), legend.labs = c("BD", "DB", "LDB"),
              palette = c("#f4a259", "#dd2d4a", "#620ea5")
              )
cross_plot <- cross_plot$plot

cross_plot

#ggsave("SurvivorshipByCross.pdf", cross_plot)

logrankCross <- survdiff(object ~ cross, data = dat)
print(logrankCross)

logrankSex <- survdiff(object ~ sex, data = dat)
print(logrankSex)

coxph <- coxph(object ~ cross * sex, dat)

summary(coxph)
anova(coxph)
```

4. Survival Counts
```{r}
count_1 <- sum(dat$status == 1, na.rm = TRUE)
count_2 <- sum(dat$status == 0, na.rm = TRUE)

cat("Mortality", count_1, "\n")
cat("Censored", count_2, "\n")

result <- table(dat$cross, dat$status)

print(result)

censoredremoveddat <- dat[dat$status != 0, ]

count_3 <- sum(censoredremoveddat$sex == "male", na.rm = TRUE)
count_4 <- sum(censoredremoveddat$sex == "female", na.rm = TRUE)

cat("Male", count_3, "\n")
cat("Female", count_4, "\n")

sex_stats <- censoredremoveddat %>%
  group_by(sex) %>%
  summarise(
    mean_time = mean(time),
    se_time = sd(time) / sqrt(n()),
    .groups = 'drop'
  ) %>%
  rename(group = sex)

cross_stats <- censoredremoveddat %>%
  group_by(cross) %>%
  summarise(
    mean_time = mean(time),
    se_time = sd(time) / sqrt(n()),
    .groups = 'drop'
  )

combined_stats <- bind_rows(
  cross_stats,
  sex_stats %>% rename(cross = group)  
) %>%
  select(cross, mean_time, se_time)

print(combined_stats)
```

5. mtContent models
```{r}
mdat<-read_excel("PaperData.xlsx",sheet = 2)

mtContentByCross<-ggboxplot(mdat, 
                              x = "cross", 
                              y = "mcontent", 
                              fill = "cross", 
                              color = "cross",  
                              add = "jitter",   
                              alpha = .5) +      
  scale_fill_manual(values = c("BD" = "#f4a259", "DB" = "#dd2d4a", "LDB" = "#620ea5")) +
  scale_color_manual(values = c("BD" = "#f4a259", "DB" = "#dd2d4a", "LDB" = "#620ea5")) +
  xlab("Cross") + 
  ylab("mtDNA::nucDNA") +
  guides(fill = "none", color = "none") +
  theme(text = element_text(face = "bold", size = 15),
        legend.position = "none",
        strip.background = element_blank())

mtContentBySex<-ggboxplot(mdat,x="sex",y="mcontent",fill = "sex")+
  scale_fill_manual(values=c("skyblue", "salmon" ))+
  scale_x_discrete(labels = c("Male", "Female")) +
  xlab("Sex") + 
  ylab("mtDNA::nucDNA") +
  guides(fill.position = "none")+
  theme(text=element_text(face="bold", size=15),legend.position="none")+
  theme(strip.background = element_blank())

mtContentByCross
mtContentBySex

#ggsave("mtContentByCross.pdf", mtContentByCross)
#ggsave("mtContentBySex.pdf", mtContentBySex)

gamma_model <- glm(mcontent ~ cross * sex, family = Gamma(link = "inverse"), data = mdat)
lognormal_model <- glm(log(mcontent) ~ cross * sex, family = gaussian, data = mdat)

aic_gamma <- AIC(gamma_model)
aic_lognormal <- AIC(lognormal_model)

aic_comparison <- data.frame(
  Distribution = c("Gamma", "Lognormal"),
  AIC = c(aic_gamma, aic_lognormal)
)

aic_comparison <- aic_comparison[order(aic_comparison$AIC), ]

print(aic_comparison)

qPCR_model <- glm(log(mcontent) ~ cross * sex, family = gaussian, data = mdat)

Anova(qPCR_model)

emmeans_cross <- emmeans(qPCR_model, ~ cross, type = "response")

pairs_cross <- pairs(emmeans_cross)

summary(pairs_cross, infer = TRUE)

emmeans_sex <- emmeans(qPCR_model, ~ sex, type = "response")

pairs_sex <- pairs(emmeans_sex)

summary(pairs_sex, infer = TRUE)

plot(qPCR_model, which = 1)
```

6. mtContent counts
```{r}
msex_stats <- mdat %>%
  group_by(sex) %>%
  summarise(
    mean_mcontent = mean(mcontent, na.rm = TRUE),
    se_mcontent = sd(mcontent, na.rm = TRUE) / sqrt(n()),
    .groups = 'drop'
  )

mcross_stats <- mdat %>%
  group_by(cross) %>%
  summarise(
    mean_mcontent = mean(mcontent, na.rm = TRUE),
    se_mcontent = sd(mcontent, na.rm = TRUE) / sqrt(n()),
    .groups = 'drop'
  )

mcombined_stats <- bind_rows(
  mcross_stats %>% mutate(group = "cross"),
  msex_stats %>% mutate(group = "sex")
) %>%
  select(group, everything())  

print(mcombined_stats)
```

7. DNA damage models
```{r}
ddat<-read_excel("PaperData.xlsx",sheet = 3)

DamageByCross <- ggboxplot(ddat,
                           x = "cross",
                           y = "pg_per_ug",
                           fill = "cross",
                           color = "cross",  
                           add = "jitter",   
                           alpha = 0.5) +    
  scale_fill_manual(values = c("BD" = "#f4a259", "DB" = "#dd2d4a", "LDB" = "#620ea5")) +
  scale_color_manual(values = c("BD" = "#f4a259", "DB" = "#dd2d4a", "LDB" = "#620ea5")) +
  xlab("Cross") +
  ylab("DNA Damage pg/\u00B5g of DNA") +
  theme(text = element_text(face = "bold", size = 15),
        legend.position = "none",
        strip.background = element_blank(),
        axis.title.y = element_text(face = "bold", size = 15))

DamageBySex<-ggboxplot(ddat,x="sex",y="pg_per_ug",fill = "sex")+
  scale_fill_manual(values=c("skyblue", "salmon" ))+
  scale_x_discrete(labels = c("Male", "Female")) +
  xlab("Sex") + 
  ylab("DNA Damage pg/\u00B5g of DNA") +
  guides(fill.position = "none")+
  theme(text=element_text(face="bold", size=15),legend.position="none")+
  theme(strip.background = element_blank())

DamageByCross
DamageBySex

#ggsave("DamgeByCross.pdf", DamageByCross)
#ggsave("DamgeBySex.pdf", DamageBySex)

gamma_model <- glm(pg_per_ug ~ cross * sex, family = Gamma(link = "inverse"), data = ddat)
lognormal_model <- glm(log(pg_per_ug) ~ cross * sex, family = gaussian, data = ddat)

aic_gamma <- AIC(gamma_model)
aic_lognormal <- AIC(lognormal_model)

aic_comparison <- data.frame(
  Distribution = c("Gamma", "Lognormal"),
  AIC = c(aic_gamma, aic_lognormal)
)

aic_comparison <- aic_comparison[order(aic_comparison$AIC), ]

print(aic_comparison)

Damage_model <- glm(log(pg_per_ug) ~ cross * sex, family = gaussian, data = ddat)

Anova(Damage_model)

Damage_emmeans_cross <- emmeans(Damage_model, ~ cross, type = "response")

pairs_cross <- pairs(Damage_emmeans_cross)

summary(pairs_cross, infer = TRUE)

plot(qPCR_model, which = 1)
```

8. DNA damage counts
```{r}
dsex_stats <- ddat %>%
  group_by(sex) %>%
  summarise(
    mean_damage = mean(pg_per_ug, na.rm = TRUE),
    se_damage = sd(pg_per_ug, na.rm = TRUE) / sqrt(n()),
    .groups = 'drop'
  )

dcross_stats <- ddat %>%
  group_by(cross) %>%
  summarise(
    mean_damage = mean(pg_per_ug, na.rm = TRUE),
    se_damage = sd(pg_per_ug, na.rm = TRUE) / sqrt(n()),
    .groups = 'drop'
  )

dcombined_stats <- bind_rows(
  dcross_stats %>% mutate(group = "cross"),
  dsex_stats %>% mutate(group = "sex")
) %>%
  select(group, everything())  

print(dcombined_stats)
```

9. Respiration models
```{r}
rdat<-read_excel("PaperData.xlsx",sheet = 4)

rdat$proteincorrectedresp[rdat$proteincorrectedresp == 0] <- 1

RespByCross <- ggboxplot(rdat,
                         x = "cross",
                         y = "proteincorrectedresp",
                         fill = "cross",
                         color = "cross",  
                         add = "jitter",   
                         alpha = 0.5) +    
  scale_fill_manual(values = c("BD" = "#f4a259", "DB" = "#dd2d4a", "LDB" = "#620ea5")) +
  scale_color_manual(values = c("BD" = "#f4a259", "DB" = "#dd2d4a", "LDB" = "#620ea5")) +
  xlab("Cross") +
  ylab("Oxygen Consumption Rates (pmol/\u00B5g/hrs)") +
  guides(fill = "none", color = "none") +
  theme(text = element_text(face = "bold", size = 10),
        legend.position = "none",
        strip.background = element_blank())

RespBySex<-ggboxplot(rdat,x="sex",y="proteincorrectedresp",fill = "sex")+
  scale_fill_manual(values=c("skyblue", "salmon" ))+
  scale_x_discrete(labels = c("Male", "Female")) +
  xlab("Sex") + 
  ylab("Oxygen Consumption Rates (pmol/\u00B5g/hrs)") +
  guides(fill.position = "none")+
  theme(text=element_text(face="bold", size=10),legend.position="none")+
  theme(strip.background = element_blank())

RespByCross
RespBySex

#ggsave("RespByCross.pdf", RespByCross)
#ggsave("RespBySex.pdf", RespBySex)

gamma_model <- glm(proteincorrectedresp ~ cross * sex, family = Gamma(link = "inverse"), data = rdat)
lognormal_model <- glm(log(proteincorrectedresp) ~ cross * sex, family = gaussian, data = rdat)

aic_gamma <- AIC(gamma_model)
aic_lognormal <- AIC(lognormal_model)

aic_comparison <- data.frame(
  Distribution = c("Gamma", "Lognormal"),
  AIC = c(aic_gamma, aic_lognormal)
)

aic_comparison <- aic_comparison[order(aic_comparison$AIC), ]

print(aic_comparison)

Resp_model <- glm(log(proteincorrectedresp) ~ cross * sex, family = gaussian, data = rdat)

Anova(Resp_model)

Resp_emmeans_cross <- emmeans(Resp_model, ~ cross, type = "response")

pairs_cross <- pairs(Resp_emmeans_cross)

summary(pairs_cross, infer = TRUE)

plot(Resp_model, which = 1)
```

10. Protein models
```{r}
PrByCross<-ggboxplot(rdat,x="cross",y="protein",fill = "cross")+
  scale_fill_manual(values=c("#f4a259", "#dd2d4a", "#620ea5"))+
  xlab("Cross") + 
  ylab("Protein (\u00B5g)") +
  guides(fill.position = "none")+
  theme(text=element_text(face="bold", size=15),legend.position="none")+
  theme(strip.background = element_blank())

PrBySex<-ggboxplot(rdat,x="sex",y="protein",fill = "sex")+
  scale_fill_manual(values=c("skyblue", "salmon" ))+
  scale_x_discrete(labels = c("Male", "Female")) +
  xlab("Sex") + 
  ylab("Protein (\u00B5g)") +
  guides(fill.position = "none")+
  theme(text=element_text(face="bold", size=15),legend.position="none")+
  theme(strip.background = element_blank())

PrByCross
PrBySex

#ggsave("PrBySex.pdf", PrBySex)

Prgamma_model <- glm(protein ~ cross * sex, family = Gamma(link = "inverse"), data = rdat)
Prlognormal_model <- glm(log(protein) ~ cross * sex, family = gaussian, data = rdat)

Praic_gamma <- AIC(Prgamma_model)
Praic_lognormal <- AIC(Prlognormal_model)

Praic_comparison <- data.frame(
  Distribution = c("Gamma", "Lognormal"),
  AIC = c(Praic_gamma, Praic_lognormal)
)

Praic_comparison <- Praic_comparison[order(Praic_comparison$AIC), ]

print(Praic_comparison)

Pr_model <- glm(log(protein) ~ cross * sex, family = gaussian, data = rdat)

Anova(Pr_model)

Pr_emmeans_cross <- emmeans(Pr_model, ~ cross, type = "response")

Prpairs_cross <- pairs(Pr_emmeans_cross)

summary(Prpairs_cross, infer = TRUE)

plot(Pr_model, which = 1)
```

11. Protein counts
```{r}
psex_stats <- rdat %>%
  group_by(sex) %>%
  summarise(
    mean_protein = mean(protein, na.rm = TRUE),
    se_protein = sd(protein, na.rm = TRUE) / sqrt(n()),
    .groups = 'drop'
  )

pcross_stats <- rdat %>%
  group_by(cross) %>%
  summarise(
    mean_protein = mean(protein, na.rm = TRUE),
    se_protein = sd(protein, na.rm = TRUE) / sqrt(n()),
    .groups = 'drop'
  )

pcombined_stats <- bind_rows(
  pcross_stats %>% mutate(group = "cross"),
  psex_stats %>% mutate(group = "sex")
) %>%
  select(group, everything())  

print(pcombined_stats)
```

12. Map
```{r}
california <- map_data("state", region = "california")

cities <- data.frame(
  name = c("Laguna Beach", "Bird Rock", "San Diego"),
  lat = c(33.54, 32.82, 32.7460),
  long = c(-117.79, -117.27, -117.2551),
  label = c("L", "B", "D")
)

padding <- 0.2
xlim <- c(min(cities$long) - padding, max(cities$long) + padding)
ylim <- c(min(cities$lat) - padding, max(cities$lat) + padding)

MRMap <- ggplot() +
  geom_polygon(data = california, aes(x = long, y = lat, group = group), 
               fill = "lightgray", color = "black") +
  geom_point(data = cities, aes(x = long, y = lat, color = c("red", "blue", "green")), size = 3, show.legend = FALSE) +
  coord_fixed(1.3, xlim = xlim, ylim = ylim) +
  theme_minimal() +
  xlab("Longitude") +
  ylab("Latitude") +
  scale_x_continuous(breaks = seq(floor(xlim[1]), ceiling(xlim[2]), by = 0.2)) +
  scale_y_continuous(breaks = seq(floor(ylim[1]), ceiling(ylim[2]), by = 0.2))

ggsave("MRMap.pdf", MRMap)

AllCali<- ggplot(data = california, aes(x = long, y = lat, group = group)) +
  geom_polygon(fill = "lightgray", color = "black") +
  coord_fixed(1.3) +
  theme_void()

#ggsave("AllCaliMap.pdf", AllCali)
```

Colors:
L: #0077b6
D: #d90429
B: #fcbf49
BD: #f4a259
DB: #dd2d4a
LDB: #620ea5
